# Supplementary material for: Improved conditioning for hematopoietic chimerism induces islet tolerance to cure diabetes
Source: JCI Insight. 2026 Apr 9;11(11):e194491. doi: 10.1172/jci.insight.194491 (PMC13313546; doi:10.1172/jci.insight.194491)
Supplement: Supporting data values [file jciinsight-11-194491-s060.xlsx]

## Sheet: Figure 1C
Overall	CD19	CD3	CD11b	CD49b
39.7	27.1	11.1	55.9	70.6
53.8	40.8	8.7	72.3	84.6
33	18.5	0.76	42.4	58.7
45.3	33.8	1.53	66.7	81
54	44.2	8.85	70.3	77.9

## Sheet: Figure 1D
	Overall						B Cell						T Cell						Myeloid Cell						NK Cell
Wk 4	39.7	53.8	33	45.3	54		27.1	40.8	18.5	33.8	44.2		11.1	8.7	0.76	1.53	8.85		55.9	72.3	42.4	66.7	70.3		70.6	84.6	58.7	81	77.9
Wk 7	36	48	25.3	39.4	50.3		35.4	50	29	40.8	53.1		18.1	20.2	0.15	14.6	28.4		40.1	70.4	30	62.3	66.4		69.1	86.7	64.9	81.1	83.2
Wk 13	36.7	48.5	28.4	44.3	52.9		37.7	58.2	38.7	55.6	61.2		12.8	14.2	1.02	18.4	24.1		58.4	77.8	50.7	73.4	73.1		69	83.1	60.6	81.3	82.9
Wk 16	27.2	39.2	20.4	33.8	39.4		38.9	63.2	35.8	53	57		13	12.6	1.23	22.4	20		26.7	59.1	35.5	58.7	71.4		59.1	76.6	58	72	81.6
Wk 24	37.5	52.2	29.1	47.5	47.3		50.2	74.3	43.8	61.6	71.6		10.8	13.2	1.74	14	18.5		44.7	83.6	33.2	73.4	68.2		57.7	87.1	59.7	77.7	81.2
Wk 26	27.2	48.6	31.2	45	44.2		48.7	74.5	43.6	59.1	77.3		12.9	15.6	2.62	20.3	20		31.3	72.6	33.7	64.5	71.2		52.9	85.7	54.3	74.8	73.6

## Sheet: Figure 1E
Overall	CD19	CD3	CD11b	CD49b
23.26	50.2	11	18.7	24.4
48.09	79.5	12.8	80.9	75.1
26.2	52.5	1.79	35.7	41.2
44.46	69.6	14.6	68.1	67.1
49.79	79.7	17.9	71	70.2

## Sheet: Figure 1F
Overall	CD19	CD3	CD11b	CD49b	LSK
40.37	53.2	12.2	49.4	51	63.6
82.27	88.9	12.9	96.2	81.4	20
55.82	65.1	2.07	69.6	55.7	12.5
52.33	62.8	7.94	70.7	57.7	15
67.64	89.9	18	90.3	84.3	60

## Sheet: Figure 2B
Overall	CD19	CD3	CD11b	CD49b
88.2	85.1	82.7	98.1	96.8
78.3	69.9	67.2	97.7	96.6
20.2	14.3	20.5	20.5	45.3

## Sheet: Figure 2C
	Overall					CD19					CD3					CD11b					CD49b
Wk 5	88.2	78.3		20.2		85.1	69.9		14.3		82.7	67.2		20.5		98.1	97.7		20.5		96.8	96.6		45.3
Wk 8	87	77.1	12.1	55.5		84	73.1	18.7	58.5		87.4	74	0.16	33.6		100	97.2	13.6	98.6		96.9	97.6	22.1	94.6
Wk 12	82		3.06	46.7		79		9.21	55.9		79.1		0.19	5.17		98.6		0.39	98.1		97.8		2.75	95.4
Wk 16	82.4	83.1		63.2		87.1	84.6		71.4		72.5	76.7		48.8		97.7	99.5		99.2		96.4	95		94.8
Wk 20	81	88		63.3		91.2	90.3		62.6		76	85.3		59.4		96.8	100		70.2		98	98.9		86.4
Wk 24	81.8	91		81.7		93.3	91.7		83.5		76.6	89.6		74		93.3	100		99.1		91.4	98.5		96
Wk 28	83.9	90.4		82.5		93	94.1		86.1		77	88.4		79.1		98.2	99.6		100		95	98.6		98

## Sheet: Figure 2D
Overall	CD19	CD3	CD11b	CD49b
75.94	88.4	74.7	94.6	93
84.52	97.4	88.2	98.6	96
76.14	85	55.4	94.4	93.2

## Sheet: Figure 2E
Overall	CD19	CD3	CD11b	CD49b	LSK
77.6666	92.3	64.3	98.5	88.5	48.7
74.9632	93.2	76.2	98.8	86.3	38.9
75.739	93.8	41.5	98.8	89.2	54.5

## Sheet: Figure 2F
Day	% Change From Day -6
-6	0	0	0	0
-5	-5.91716	-9.57447	-8.80829	-7.43243
-4	-3.5503	-7.97872	-8.80829	-4.05405
-3	-2.36686	-5.85106	-6.21762	0
-2	-6.50888	-11.1702	-8.29016	-0.675676
-1	-10.6509	-14.8936	-11.399	-3.37838
0	-14.7929	-19.1489	-13.9896	-9.45946
1	-20.7101	-23.4043	-13.9896	-15.5405
2	-25.4438	-27.6596	-11.399	-17.5676
3	-27.2189	-28.1915	-8.29016	-14.1892
5	-33.7278	-30.8511	-2.07254	-4.05405
7	-29.5858	-19.6809	4.14508	6.08108
14	2.95858	3.19149	-0.518135	8.10811
21	3.5503	0	6.21762	12.8378
28	10.6509	4.78723	5.69948	22.2973
36	20.1183	6.91489	13.9896	18.9189
45	25.4438	12.234	15.0259	27.027
51	17.7515	5.85106	15.544	27.7027
58	20.1183	7.44681	16.5803	15.5405
64	19.5266	9.57447	18.1347	24.3243
72	16.568	12.766	17.0984	27.027
79	24.2604	12.766	20.7254	29.0541
86	23.6686	10.6383	19.171	28.3784
93	29.5858	14.3617		31.7568
101	32.5444	17.5532		33.1081
107	39.645	21.8085		34.4595
114	38.4615	19.6809		37.8378
119	45.5621	21.2766		37.1622
128	56.213	22.3404		40.5405
143	62.1302	33.5106		41.8919
150	65.0888	32.4468		37.8378
156	68.6391	30.8511		38.5135
163	76.9231	34.0426		43.2432
171	88.7574	44.6809		54.7297
178	90.5325	39.3617		50.6757
185	95.2663	45.2128		55.4054
192	98.2249	47.3404		58.1081
199	106.509	56.9149		59.4595
206	100	50.5319		60.1351
213	104.734	47.3404		64.8649
220	105.325	47.3404		61.4865
234	111.243	51.5957		83.1081
241	114.201	62.234		66.2162
260	123.669	73.9362		83.1081
267	131.953	78.1915		91.2162
276	128.994	73.4043		93.2432
283	133.728	83.5106		97.2973
290	130.178	81.9149		93.9189
297	139.053	88.8298		96.6216
304	139.645	92.0213		99.3243
311	131.953	88.2979		89.1892
319	126.036	100.532		93.9189
325	124.852	100.532		97.973
332	120.71	100.532		97.973

## Sheet: Figure 3B
Overall	CD19	CD3	CD11b	CD49b
54.5	44.5	24.8	70.1	74.2
27	22	0.7	34	48
34.6	29	11.2	44.2	53.9
25.6	23.1	7.89	33.5	40.6
29.4	25.9	8.22	32.6	44.9
27.3	22.8	10	21.8	39.7
19.7	13.2	1.9	18.8	31.5
27.4	18.6	22.2	37.3	31
27.6	25	9.82	23.7	38.6

[truncated: 61 more sheets: Figure 3C, Figure 3D, Figure 3E, Figure 3F, Figure 3G, Figure 4B, Figure 4C, Figure 4D, Figure 4E, Figure 4F, Figure 4G, Figure 5A, Figure 5B, Figure 5C, Figure 5D, Figure 5E, Figure 5F, Figure 6A, Figure 6B, Figure 6C …]
